# Supplementary material for: Susceptibility of Cider Apple Accessions to European Canker—Comparison between Evaluations in Field Planted Trees and Rapid Screening Tests
Source: Plants (Basel). 2022 Apr 23;11(9):1145. doi: 10.3390/plants11091145 (PMC9103470; doi:10.3390/plants11091145)
Supplement: Supplementary file 1 [file plants-11-01145-s001.zip]

Archive with 1 entries (1 files):
- plants-1663623-supplementary.pdf
